# Supplementary material for: Skin properties and afferent density in the deterioration of tactile spatial acuity with age
Source: J Physiol. 2023 Jan 8;601(3):517–33. doi: 10.1113/JP283174 (PMC10107475; doi:10.1113/JP283174)
Supplement: Supplementary file 1 — Statistical Summary Document [file TJP-601-517-s001.xlsx]

## Sheet: Statistical Summary Table
Statistical Summary Document
Manuscript Title:	Skin properties and afferent density in the deterioration of tactile spatial acuity with age
Authors:	Davide Deflorio, Massimiliano Di Luca, Alan M. Wing
Animal model used, if applicable:	NA
Underlying hypothesis:	We tested the hypothesis that the deterioration of tactile spatial acuity observed with aging might be partially explained by changes that happen at peripheral level including skin propeties (biological elasticity, hydration, finger pad area and afferent density). Age was included in the analysis to account for change that happen at central level.
Definitions of ‘n’:	N = number of human partiipants or number of simulation where specified
Statistical summary table:
Experimental question number	Finding/ conclusion	Experimental location/variable	Mean value	Standard Deviation	n	Exact P value	Figure/table in which data are presented	Units	Data comparisons	Statistical test	Any other experimental factors	Comments
Multiple tests of the same question are shown in different rows		e.g. cortex vs cerebellum or genotype	(or other summary statistic)	(SD)	(value)	If P is considered significant against a stated confidence limit, authors may indicate this in bold.The exact value must be stated unless P is less than 0.0001, in which case < is permitted.			e.g. WT vs KO		e.g. subjects’ age or sex	e.g. observation
1.Spatiial acuity test (2-point discrimination) in Young and elderly participants		75% correct response rate (JNDs)	Young = 0.69 mm, Elderly = 2.49 mm	Young = 0.33 mm; Elderly = 0.58 mm	Young = 14; Elderly = 14	p < 0.0001	Figure 3		Young vs Elderly	Independent sample t-test
2. Biological elasticity in Young and Elderly participants		Biological elasticity (Ur/Uf)	Young = 0.29; Elderly = 0.19	Young = 0.10; Elderly = 0.05	Young = 14; Elderly = 14	p = 0.006	Table 1			Independent sample t-test
3. Hydration in Young and Elderly participants		Hydration (a.u.)	Young = 76.9; Elderly = 46.8	Young = 23.5;Elderly = 18.2	Young = 14; Elderly = 14	p = 0.0008	Table 1			Independent sample t-test
4. Finger pad area in Young and Elderly participants		mm2	Young = 393.9; Elderly = 473	Young = 70.3; Elderly = 85.3	Young = 14; Elderly = 14	p = 0.006	Table 1			Independent sample t-test
5. Correlation between biological elasticity and age on pooled data			Pearson's r = -0.46		28	p = 0.01	Figure 4			Linear correlation
6. Correlation between hydration and age on pooled data			Pearson's r = -0.59		28	p = 0.0008	Figure 4			Linear correlation
7. Correlation between finger pad area and age on pooled data			Pearson's r = 0.53		28	p = 0.004	Figure 4			Linear correlation
8.Correlation between biological elasticity and hydration on pooled data			Pearson's r = 0.58		28	p = 0.001	Figure 4			Linear correlation
9. Correlation between biological elasticity and finger pad area on pooled data			Pearson's r = -0.06		28	p = 0.74	Figure 4			Linear correlation
10. Correlation between hydration and finger pad area on pooled data			Pearson's r = -0.38		28	p = 0.046	Figure 4			Linear correlation
11. Correlation between biological elasticity and JNDs on pooled data			Pearson's r = -0.42		28	p = 0.02	Figure 5			Linear correlation
12. Correlation between hydration and JNDs on pooled data			Pearson's r = -0.61		28	p = 0.0005	Figure 5			Linear correlation
13. Correlation between finger pad area and JNDs on pooled data			Pearson's r = 0.56		28	p = 0.002	Figure 5			Linear correlation
13. Correlation between age and JNDs on pooled data			Pearson's r = 0.94		28	p < 0.0001	Figure 5			Linear correlation
15. Commonality analysis to determine the variance in the JNDs explained by skin properties and age			Total variance explained = 89.8%; Age (unique effects/common effects) = 37.4%/51.5%; Finger pad area (unique effects/common effects) = 0.35%/41%; Hydration (unique effects/common effects) = 0.33%/35%; Biological elasticity (unique effects/common effects) = 0.07%/19.8%;		28		Table 2
16. Simulated spatial acuity tests in Young and 3 elderly groups. JNDs estimated based on the simulated response of SA1 and RA1 mechanoafferent units together		75% correct response rate (JNDs)	Young = 0.87 mm; Elderly 1 = 0.99 mm; Elderly 2 = 1.25 mm; Elderly 3 = 1.35 mm	Young = 0.04 mm; Elderly 1 = 0.04 mm; Elderly 2 = 0.04 mm; Elderly 3 = 0.07 mm	Young = 50; Elderly = 50	p < 0.0001 for all comparisons	Figure 7a		(Simulated) Young vs Elderly	One-way Anova and Tukey's HSD test
17. JNDs estimated based on the simulated response of SA1 and RA1 mechanoafferent units separetely. The virtual JNDs for SA1 and RA1 are compared within each age group and between groups. Elderly group with all manipulations included in the simulation		75% correct response rate (JNDs)	Young SA1-YoungRA1 = 0.39 mm; Elderly SA1 - Elderly RA1 = 0.91 mm; Young SA1 - Elderly SA1 = -1.31 mm; Young RA1 - Elderly RA1 = -0.79 mm		Young SA1 = 50; Elderly SA1 = 50;Young RA1 = 50; Elderly RA1 = 50	p < 0.0001 for main effects and interaction effects, as well as all post-hoc comparisons	Figure 7b		(Simulated) Young vs Elderly	Two-way mixed Anova and t-test
19
20
